# Supplementary material for: Human microRNA expression in sporadic and FAP-associated desmoid tumors and correlation with beta-catenin mutations
Source: Oncotarget. 2017 Mar 19;8(26):41866–75. doi: 10.18632/oncotarget.16383 (PMC5522034; doi:10.18632/oncotarget.16383)
Supplement: Supplementary file 2 [file oncotarget-08-41866-s002.xlsx]

## Sheet: DE miRNAs Sporadic vs CTRL TTes
Table S1: miRNA profile by microarray analisis (desmoids tumors vs controls)
Sporadic desmoid tumors
			up-regulated
N	Name	miRbase accession number	Log2 FC	p value
1	hsa-let-7b-3p	MIMAT0004482	3.84736	0.000160057
2	hsa-let-7d-5p	MIMAT0000065	3.39937	0.0131432
3	hsa-let-7f-1-3p	MIMAT0004486	3.85938	0.000397354
4	hsa-let-7f-5p	MIMAT0000067	3.23893	0.0110427
5	hsa-miR-103a-3p	MIMAT0000101	3.31168	0.0208722
6	hsa-miR-10a-5p	MIMAT0000253	3.07055	0.000568129
7	hsa-miR-1185-1-3p	MIMAT0022838	2.5338	0.00509745
8	hsa-miR-1225-3p	MIMAT0005573	3.17376	0.000775299
9	hsa-miR-1226-5p	MIMAT0005576	2.70962	8.01617e-07
10	hsa-miR-1234-3p	MIMAT0005589	2.63807	0.015605
11	hsa-miR-1236-5p	MIMAT0022945	1.07111	0.00919928
12	hsa-miR-1237-3p	MIMAT0005592	3.23414	0.000650392
13	hsa-miR-1238-3p	MIMAT0005593	2.65554	0.00121709
14	hsa-miR-125a-3p	MIMAT0004602	2.27817	0.000479736
15	hsa-miR-127-3p	MIMAT0000446	3.53922	0.000102418
16	hsa-miR-1281	MIMAT0005939	4.57102	0.000184186
17	hsa-miR-1304-3p	MIMAT0022720	3.23929	0.000383995
18	hsa-miR-133a	MIMAT0000427	2.88184	0.00310401
19	hsa-miR-149-3p	MIMAT0004609	1.18681	1.22077e-05
20	hsa-miR-149-5p	MIMAT0000450	3.28995	0.00010651
21	hsa-miR-1539	MIMAT0007401	3.33262	0.000818185
22	hsa-miR-181a-5p	MIMAT0000256	3.62157	0.00400476
23	hsa-miR-181b-5p	MIMAT0000257	2.45088	0.000474705
24	hsa-miR-18b-3p	MIMAT0004751	2.81763	0.00108147
25	hsa-miR-191-3p	MIMAT0001618	2.81749	0.0024777
26	hsa-miR-1914-3p	MIMAT0007890	1.40603	0.00128638
27	hsa-miR-197-3p	MIMAT0000227	3.85954	0.00113535
28	hsa-miR-21-3p	MIMAT0004494	3.93736	0.0028433
29	hsa-miR-2116-3p	MIMAT0011161	3.16633	0.000267234
30	hsa-miR-214-3p	MIMAT0000271	3.10513	0.00144943
31	hsa-miR-3137	MIMAT0015005	2.74188	0.000157761
32	hsa-miR-3162-3p	MIMAT0019213	4.23537	0.00011366
33	hsa-miR-3188	MIMAT0015070	3.33111	0.000207768
34	hsa-miR-3194-5p	MIMAT0015078	1.15476	0.00662853
35	hsa-miR-3195	MIMAT0015079	3.81765	0.00594747
36	hsa-miR-324-5p	MIMAT0000761	2.87154	0.000573373
37	hsa-miR-331-3p	MIMAT0000760	3.72452	0.00399004
38	hsa-miR-33b-3p	MIMAT0004811	3.40823	0.000238561
39	hsa-miR-342-3p	MIMAT0000753	2.2658	0.00459122
40	hsa-miR-34a-5p	MIMAT0000255	3.47628	0.00235565
41	hsa-miR-3614-5p	MIMAT0017992	3.03499	0.000334483
42	hsa-miR-3651	MIMAT0018071	4.18057	0.00021214
43	hsa-miR-365a-3p	MIMAT0000710	4.30136	0.00429727
44	hsa-miR-3675-3p	MIMAT0018099	3.70777	6.80135e-05
45	hsa-miR-3676-3p	MIMAT0018100	2.44479	0.0182134
46	hsa-miR-3679-3p	MIMAT0018105	3.1334	0.00144916
47	hsa-miR-3937	MIMAT0018352	4.2533	0.00013
48	hsa-miR-3940-5p	MIMAT0019229	3.19034	0.00398921
49	hsa-miR-409-3p	MIMAT0001639	4.91029	2.76705e-06
50	hsa-miR-4274	MIMAT0016906	2.71787	0.00439192
51	hsa-miR-4310	MIMAT0016862	3.04427	0.000149685
52	hsa-miR-4313	MIMAT0016865	3.63705	0.000519562
53	hsa-miR-4327	MIMAT0016889	2.52492	0.00718775
54	hsa-miR-4433-3p	MIMAT0018949	2.68154	0.0172997
55	hsa-miR-4433-5p	MIMAT0020956	1.56334	0.0117684
56	hsa-miR-4463	MIMAT0018987	2.97211	0.00219796
57	hsa-miR-4508	MIMAT0019045	4.19684	5.32375e-05
58	hsa-miR-4515	MIMAT0019052	3.58338	1.05287e-06
59	hsa-miR-4649-3p	MIMAT0019712	4.59571	0.000178544
60	hsa-miR-4665-3p	MIMAT0019740	2.23829	0.00197784
61	hsa-miR-4689	MIMAT0019778	2.67019	0.0237633
62	hsa-miR-4695-5p	MIMAT0019788	2.37661	0.00955806
63	hsa-miR-4707-5p	MIMAT0019807	2.02116	1.70348e-05
64	hsa-miR-4716-5p	MIMAT0019826	2.6488	0.00320682
65	hsa-miR-4731-3p	MIMAT0019854	2.49957	0.00777255
66	hsa-miR-4734	MIMAT0019859	2.49839	4.94795e-08
67	hsa-miR-4749-3p	MIMAT0019886	2.59302	0.00579591
68	hsa-miR-4769-3p	MIMAT0019923	3.81354	0.000115783
69	hsa-miR-4788	MIMAT0019958	3.36296	7.51295e-06
70	hsa-miR-483-3p	MIMAT0002173	4.08782	0.00136591
71	hsa-miR-487b	MIMAT0003180	4.7257	5.37432e-05
72	hsa-miR-5195-3p	MIMAT0021127	2.57591	4.99398e-05
73	hsa-miR-542-5p	MIMAT0003340	5.1445	0.000111691
74	hsa-miR-550a-5p	MIMAT0004800	2.8503	0.0021083
75	hsa-miR-574-3p	MIMAT0003239	3.43995	0.0103417
76	hsa-miR-601	MIMAT0003269	1.91562	0.000121138
77	hsa-miR-602	MIMAT0003270	3.02543	0.00140869
78	hsa-miR-6069	MIMAT0023694	1.99992	0.00549572
79	hsa-miR-6126	MIMAT0024599	5.60857	2.36005e-06
80	hsa-miR-623	MIMAT0003292	1.38711	0.00445564
81	hsa-miR-625-3p	MIMAT0004808	3.28595	3.69795e-05
82	hsa-miR-6507-3p	MIMAT0025471	4.84372	0.00442876
83	hsa-miR-6515-3p	MIMAT0025487	2.33616	0.0121399
84	hsa-miR-654-5p	MIMAT0003330	3.30518	0.000784332
85	hsa-miR-664a-5p	MIMAT0005948	1.97	0.0149914
86	hsa-miR-664b-3p	MIMAT0022272	2.32237	0.00417528
87	hsa-miR-718	MIMAT0012735	1.92184	0.0209327
88	hsa-miR-760	MIMAT0004957	1.69249	0.000637497
89	hsa-miR-766-3p	MIMAT0003888	3.94432	4.42385e-05
90	hsa-miR-940	MIMAT0004983	2.46762	0.00323046
91	hsa-miR-98-3p	MIMAT0022842	3.12824	0.000247618
92	hsa-miR-99a-5p	MIMAT0000097	1.8207	0.0179115
			down-regulated
N	Name	miRbase accession number	Log2 FC	p value
1	hsa-miR-1273g-3p	MIMAT0022742	-1.2403	0.0196746
2	hsa-miR-3135b	MIMAT0018985	-1.69256	0.00457857
3	hsa-miR-4442	MIMAT0018960	-1.66662	0.0164328
4	hsa-miR-483-5p	MIMAT0004761	-1.63137	0.00994076
5	hsa-miR-486-5p	MIMAT0002177	-3.00095	0.000184426
6	hsa-miR-642a-3p	MIMAT0020924	-2.11107	0.0220433
FAP-associated desmoid tumors
			up-regulated
N	Name	miRbase accession number	Log2 FC	p value
1	hsa-miR-409-3p	MIMAT0001639	2.98581	0.00158709
2	hsa-miR-4707-5p	MIMAT0019807	4.0954	0.000559684
3	hsa-miR-487b	MIMAT0003180	2.91691	0.000273827
4	hsa-miR-542-5p	MIMAT0003340	4.21143	0.000318263
			down-regulated
N	Name	miRbase accession number	Log2 FC	p value
1	hsa-miR-2276	MIMAT0011775	-1.43874	1.91673e-07
2	hsa-miR-320e	MIMAT0015072	-1.42253	0.00115904
3	hsa-miR-497-5p	MIMAT0002820	-5.72957	0.000797764
4	hsa-miR-601	MIMAT0003269	-1.45713	0.00116367
